# Supplementary material for: CAncer bioMarker Prediction Pipeline (CAMPP)—A standardized framework for the analysis of quantitative biological data
Source: PLoS Comput Biol. 2020 Mar 16;16(3):e1007665. doi: 10.1371/journal.pcbi.1007665 (PMC7108742; doi:10.1371/journal.pcbi.1007665)
Supplement: S1 Table — This table includes a detailed comparison of the analyses and tools implemented in CAMPP with respect to other bioinformatic resources available. (XLSX) [file pcbi.1007665.s002.xlsx]

## Sheet: Sheet 1 - Table 2
Table S1 - Comparison of the CAncer bioMarker Prediction Pipeline (CAMPP) with other tools for high-throughput data analysis. Rows contain features of software and columns denote the name of the tool. Y = Yes.
		Array Analysis	biojupies	biowardrobe	Chipster	DEWE	Exatlas	HiQuAnT	Networkanalyst	PANDA-view	RobiNA	WebMeV	CAMPP
Platform:
	Microarray (RNA)	Y			Y		Y						Y
	Next-Generation Sequencing (RNA)		Y	Y	Y	Y	Y		Y		Y	Y	Y
	Mass Spectrometry (Protein, Other)							Y		Y			Y
Pre-preprocessing:
	Quality control (QC) and pre-processing	Y	Y	Y	Y	Y			Y		Y
	Alignment of reads to reference genome	Y	Y	Y	Y	Y			Y		Y
	Quantification and merging into matrix	Y	Y	Y	Y	Y			Y		Y
	Normalization/Tranformation	Y	Y	Y	Y	Y		Y	Y	Y	Y	Y	Y
	Distributional checks, mean-variance checks								Y				Y
	Missing value imputation							Y		Y			Y
Analyses:
	Dimensionality reduction (PCA, MDS or t-sne)		Y	Y	Y	Y	Y		Y		Y	Y	Y
	Clustering (Hierarchical, K-means)		Y		Y							Y	Y
	T-test / Analysis of Variance (ANOVA)	Y			Y		Y		Y	Y
	Differential expression analysis - basic		Y	Y		Y		Y		Y		Y	Y
	Differential expression analysis - covariates + technical batches										Y		Y
	LASSO and elastic-net regression												Y
	Survival analysis - basic				Y								Y
	Survival analysis - hazard checks + covariates + splines												Y
	Set enrichment analysis (gene, protein, transcription factor/kinase)		Y		Y		Y			Y
	Gene pathway enrichment analysis	Y	Y		Y	Y
	MiRNA enrichment analysis		Y		Y
	Correlation analysis				Y		Y						Y
	Weighed Gene Co-expression Network Analysis												Y
	Interaction networks (protein-protein, gene-miRNA, TF-miRNA)							Y	Y				Y
	Gene-chemical, gene-drug, gene-disease networks								Y
Graphics/Plots:
	QC plots	Y		Y	Y						Y
	Data distributional plot (Cullen and Frey graph, mean-variance plot)												Y
	Dimensionality reduction plot (PCA, MDS, t-sne, biplot)		Y		Y	Y	Y		Y	Y	Y	Y	Y
	Density plot (Histogram, Density, Box plot)	Y	Y	Y	Y	Y		Y	Y	Y	Y		Y
	Quantification/Fraction plot (Bar, Pie chart, Line graph)	Y	Y	Y	Y	Y	Y				Y		Y
	Clustering plot (Dendogram, Heatmap, Tile plot)	Y	Y	Y	Y	Y	Y	Y	Y	Y	Y	Y	Y
	Volcano and/or scatter plot		Y	Y	Y	Y			Y	Y	Y	Y	Y
	Correlation plot				Y								Y
	Survival analysis hazard ratio plot												Y
	Pathway graphics plot	Y	Y		Y	Y
	Network graphics plot							Y	Y				Y
Format:
	Graphical web interface	Y	Y	Y	Y		Y		Y			Y
	Download, install locally, graphical interface					Y		Y		Y	Y
	Download, command line tool												Y
